# Supplementary material for: New Insights on Tools for Detecting β-Tubulin Polymorphisms in Trichuris trichiura Using rhAmpTM SNP Genotyping
Source: Animals (Basel). 2024 May 23;14(11):1545. doi: 10.3390/ani14111545 (PMC11171370; doi:10.3390/ani14111545)
Supplement: Supplementary file 1 [file animals-14-01545-s001.zip]

Archive with 3 entries (3 files):
- Supplementary Table S1.pdf
- Supplementary Table S2a.pdf
- Supplementary Table S2b.pdf
